# Supplementary material for: Genome-Wide Identification of the PME Gene Family in Plum and Its Potential Roles in Fruit Texture Formation
Source: Genes (Basel). 2026 Apr 16;17(4):469. doi: 10.3390/genes17040469 (PMC13115721; doi:10.3390/genes17040469)
Supplement: Supplementary file 1 [file genes-17-00469-s001.zip › Supplementary Files/Table S1.xlsx]

## Sheet: Sheet 1
Table S1. Primer sequences used for RT-qPCR analysis of PsPME genes in plum
Name	Gene	Forward Primer	Reverse Primer	Product Size
PsPME1	Prunus_salicina.evm.model.Chr1.5874	CTACTATCACCTTTGCACCATCC	CATCATTTGGACTGTCTCTTCCC	158
PsPME4	Prunus_salicina.evm.model.Chr1.4958	GTTTCAATTGTCCTTGTCGTTGG	TTCCTTGTAATCAGTTGGCTCAC	135
PsPME5	Prunus_salicina.evm.model.Chr1.4838	GAAAGGGGTGTACAGAGAAAAGG	AACCTTGAAGCTAATCCCAAAGG	181
PsPME6	Prunus_salicina.evm.model.Chr1.4687_evm.model.Chr1.4688_evm.model.Chr1.4689	ACACTTGCTTTCTTGGTGAGTAC	AGACACCATGCCAGAAACATAAG	185
PsPME7	Prunus_salicina.evm.model.Chr1.4685	GTGGCTACAACAAAACACTCAAC	GCATGTGTTGTGATTTGTGGTAC	149
PsPME8	Prunus_salicina.evm.model.Chr1.4684	TATGTGGAGGATCTCAAGGTCTG	GAGATGTCTTCAAGAACTGCCTC	124
PsPME9	Prunus_salicina.evm.model.Chr1.4683	TCTCCTCCTTGTTTCTAGTAGCC	TTCTGGCAGGTTTCCTTGTAATC	163
PsPME10	Prunus_salicina.evm.model.Chr1.4183	ACGACAAAAGTACTAAGAGCAGC	TTGGCTCAAGTTCTTAGCTGAAG	167
PsPME11	Prunus_salicina.evm.model.Chr1.2547	GGGGGACATGATAAATCCACAAG	ACCTGCTCCATGTAAGAACAAAC	199
PsPME12	Prunus_salicina.evm.model.Chr1.2545	CAAAACTGCAACTTGTACGTGAG	TGGATAACAATGCCTGTGTTCTC	104
PsPME13	Prunus_salicina.evm.model.Chr1.2046	CTCATCCGACCAATTAAGTACGG	CATCGATGGAGTCCTTGGTTATG	143
PsPME14	Prunus_salicina.evm.model.Chr1.619	TGTTCTTTCTAGCTTGGATGCTG	AGAAATTGGAACCGACAGATCAC	142
PsPME15	Prunus_salicina.evm.model.Chr2.686	ATTACATTCAGGAACACAGCTGG	GCATCCCCAAAAATGAAATCCAC	188
PsPME16	Prunus_salicina.evm.model.Chr2.687	GTGACCTTGTACCAAGACTCATG	CAAAATCCCATCACCCGAAAAAC	153
PsPME17	Prunus_salicina.evm.model.Chr2.1143	AGTTTGAGAAATGCTACAGGACG	ACATTCAACGACCCGGTAATTAC	193
PsPME18	Prunus_salicina.evm.model.Chr2.2100	TCGACTTCATCTTTGGTTATGGC	TTACCCACCAAATCAGAATCTGC	178
PsPME19	Prunus_salicina.evm.model.Chr2.2101	AAGATGAACTTGGGGTTGATTGG	CCAGTTTGGTGTAGTGAGTGTAC	160
PsPME20	Prunus_salicina.evm.model.Chr2.3030	GTTTTATTGCACGGGACATAACG	TAAAATGTGTCTTGGTATCCGGC	134
PsPME21	Prunus_salicina.evm.model.Chr3.2743	GAAATCTTCCCAGGAGACAACAG	TTACCCCAATTATTCCAGCCAAC	174
PsPME22	Prunus_salicina.evm.model.Chr3.2663	ACCTTTTGGAAGAGTGGTCTTTG	CCTGTATTCATAAAAGCATGCGC	118
PsPME23	Prunus_salicina.evm.model.Chr3.1941	GGCTCCCGATCATAGAAGAATTG	GATGTCTTCCTATGTGGTTTGGG	165
PsPME24	Prunus_salicina.evm.model.Chr3.1577	TATGTGAGGGGTACATACTTGGG	AAGTCATTCCATCGTTCAGGATG	107
PsPME25	Prunus_salicina.evm.model.Chr3.305	AGAGCAAGTGGAATGTGATGATG	TCCTCATGTGCACTAACCTTTTC	157
PsPME26	Prunus_salicina.evm.model.Chr3.72	GACGACAACAAGATTTTTGAGGC	TCAAGGCCTTGTCGTTTATCTTC	139
PsPME27	Prunus_salicina.evm.model.Chr4.2211	TCAAGATCACTCTACCAGGACTG	GAACCCTGTATCTTCATATGGCG	102
PsPME28	Prunus_salicina.evm.model.Chr5.1893	GGTCCATGTACAAAGACTGTGAG	AGTATACGATCCGGGAGTACTTG	180
PsPME29	Prunus_salicina.evm.model.Chr6.1877	ATATCAGCTGCATCAGATCTTGC	CAAAGTCTTTAGGACAGACCCAC	168
PsPME30	Prunus_salicina.evm.model.Chr6.3155	TTCACATCAACCATGCCATCTAC	ATCCGCGTGTGCTATAAATGTAG	155
PsPME31	Prunus_salicina.evm.model.Chr6.3216	TTGTGGTTCCTAAAGACAAACCC	ATCCGCGTGTGCTATAAATGTAG	122
PsPME32	Prunus_salicina.evm.model.Chr6.3288	GTATAAGAATTATGGGCCGGGTG	CGCTGTAAATTTGACACCTGTTG	157
PsPME33	Prunus_salicina.evm.model.Chr6.3289	TCAGAAAACTCCTCACAATCAGC	TGTTAACCCGGACAGATTCATTG	192
PsPME34	Prunus_salicina.evm.model.Chr6.3290	CGTCCATGGAAGGAATATTCGAG	GTTGCGAAATTCTGTGTAGAAGC	132
PsPME35	Prunus_salicina.evm.model.Chr6.3551	AAACCATAGCCAAGATCACTTCG	ATGGTAGTAACGTCCATACCCTC	123
PsPME36	Prunus_salicina.evm.model.Chr7.875	TTATTGTTACGAATTCCGGGGAC	CTACGGTTCCTTGAATGTAGCAG	126
PsPME37	Prunus_salicina.evm.model.Chr7.1601	ATTAGCTTTCAGAACACAGCTCC	ATCGATGGACCCTTGAATGAAAC	186
PsPME38	Prunus_salicina.evm.model.Chr7.2256	CAGTAAAGTCCCAGTTGAAGACC	CACCTGGTCCCTTGTTGTTATAC	177
PsPME39	Prunus_salicina.evm.model.Chr7.2262	AGGCACATACAAAGAGAATGTGG	TGTTGCAGATCTAAATGTGGTCC	136
PsPME40	Prunus_salicina.evm.model.Chr7.2263	AATTGTCAAAAGCTACCTAGGCC	CCATAGTACAAAGTGTCCAACCC	141
PsPME41	Prunus_salicina.evm.model.Chr7.2264_evm.model.Chr7.2265	TTATGGCAAAGTCCATGGGATTC	CAGCTCTTATAGAACTGCCGATG	163
PsPME42	Prunus_salicina.evm.model.Chr7.2266_evm.model.Chr7.2267	TATGTGTTCAAACCATGATGGGG	TAGTCTTTGACGGAATGAACACG	196
PsPME43	Prunus_salicina.evm.model.Chr7.2284	ATCAAATCGGTCTCAAAGGTCAC	ATTGTTGGTTCTCTCTGCATCAG	199
PsPME44	Prunus_salicina.evm.model.Chr7.2534	TCAGCTGGGAAAGTACATTTGAC	CATGCAGAGTGTAAGAAGGGAAG	151
PsPME45	Prunus_salicina.evm.model.Chr8.2784.2	GAGCAATTCAAACTCAAACACCC	GACTGATTTGGTGGTGAGATCTG	145
PsPME46	Prunus_salicina.evm.model.Chr8.2786_evm.model.Chr8.2787	TTGTAGCAGTGAACATGACCTTC	AGAATTGCCTCAGAGAATGTGTG	153
PsACT	Prunus_salicina.evm.model.Chr2.1984	GCAGACAGGATGAGCAAGGAGATTA	CTCTGTTGGAAGGTACTGAGGGATG	136
