# Supplementary material for: Genome-Wide Identification of the PME Gene Family in Plum and Its Potential Roles in Fruit Texture Formation
Source: Genes (Basel). 2026 Apr 16;17(4):469. doi: 10.3390/genes17040469 (PMC13115721; doi:10.3390/genes17040469)
Supplement: Supplementary file 1 [file genes-17-00469-s001.zip › Supplementary Files/Table S2.xlsx]

## Sheet: Table S2
Table S2. Physicochemical properties of PME proteins identified in Chinese plum
Gene Name	Gene ID	Group	Domain Name	Length (aa)	Molecular Weight (kDa)	GRAVY	Isoelectric Point (PI)	Instability Index	Subcellular localization
PsaPME1	evm.model.Chr1.5874	Group-IV	['Pectinesterase']	312	34.872	-0.361538	7.21422	28.1468	Cell wall
PsaPME2	evm.model.Chr1.5813	Group-IV	['Pectinesterase']	312	34.872	-0.361538	7.21422	28.1468	Cell wall
PsaPME3	evm.model.Chr1.5812	Group-IV	['Pectinesterase']	312	34.872	-0.361538	7.21422	28.1468	Cell wall
PsaPME4	evm.model.Chr1.4958	Group-II	['PMEI', 'Pectinesterase']	568	62.463	-0.25669	9.1817	33.9169	Cell wall
PsaPME5	evm.model.Chr1.4838	Group-IV	['Pectinesterase']	152	16.7253	0.136184	10.4777	18.5763	Cell wall
PsaPME6	evm.model.Chr1.4687_ evm.model.Chr1.4688_ evm.model.Chr1.4689	Group-II	['PMEI', 'Pectinesterase']	567	62.058	-0.277778	8.54233	29.1705	Cell wall
PsaPME7	evm.model.Chr1.4685	Group-II	['PMEI', 'Pectinesterase']	574	63.4778	-0.25122	9.26853	29.065	Cell wall
PsaPME8	evm.model.Chr1.4684	Group-II	['PMEI', 'Pectinesterase']	574	63.4404	-0.276307	8.23197	29.8981	Cell wall
PsaPME9	evm.model.Chr1.4683	Group-II	['PMEI', 'Pectinesterase']	575	62.8728	-0.318957	8.73585	27.4188	Cell wall
PsaPME10	evm.model.Chr1.4183	Group-I	['PMEI', 'Pectinesterase']	590	63.6495	-0.212034	7.89491	29.3786	Vacuole
PsaPME11	evm.model.Chr1.2547	Group-I	['Pectinesterase']	138	15.9689	-0.65942	9.52324	22.8022	Cell wall
PsaPME12	evm.model.Chr1.2545	Group-I	['PMEI', 'Pectinesterase']	539	59.4307	-0.290538	7.95713	28.0972	Cell wall
PsaPME13	evm.model.Chr1.2046	Group-IV	['Pectinesterase']	335	36.6674	-0.133134	7.33212	37.6713	Cell wall
PsaPME14	evm.model.Chr1.619	Group-I	['PMEI', 'Pectinesterase']	564	61.5062	-0.110993	7.29005	41.6138	Cell wall
PsaPME15	evm.model.Chr2.686	Group-I	['PMEI', 'Pectinesterase']	543	60.4466	-0.240516	8.66839	32.5948	Cell wall
PsaPME16	evm.model.Chr2.687	Group-I	['PMEI', 'Pectinesterase']	574	62.7643	-0.207143	9.76123	33.2268	Cell wall
PsaPME17	evm.model.Chr2.1143	Group-III	['PMEI', 'Pectinesterase']	511	55.9518	-0.272407	5.94752	32.7902	Cell wall
PsaPME18	evm.model.Chr2.2100	Group-I	['PMEI', 'Pectinesterase']	494	54.6817	-0.246964	6.79193	32.4656	Cell wall
PsaPME19	evm.model.Chr2.2101	Group-I	['Pectinesterase']	94	10.3539	0.0180851	8.20415	39.1489	Cell wall
PsaPME20	evm.model.Chr2.3030	Group-I	['PMEI', 'Pectinesterase']	503	55.0535	-0.409145	10.3515	51.6103	Vacuole
PsaPME21	evm.model.Chr3.2743	Group-IV	['Pectinesterase']	316	35.3571	-0.211392	7.60891	40.7516	Nucleus
PsaPME22	evm.model.Chr3.2663	Group-IV	['Pectinesterase']	316	35.343	-0.212342	7.60891	39.3611	Nucleus
PsaPME23	evm.model.Chr3.1941	Group-IV	['Pectinesterase']	401	43.9046	-0.158105	7.47234	33.8142	Cell wall
PsaPME24	evm.model.Chr3.1577	Group-IV	['Pectinesterase']	318	34.6824	-0.11478	6.66797	36.2182	Cell wall
PsaPME25	evm.model.Chr3.305	Group-I	['Pectinesterase']	101	11.1828	-0.275248	9.66071	8.72475	Nucleus
PsaPME26	evm.model.Chr3.72	Group-II	['PMEI', 'Pectinesterase']	580	63.7047	-0.215172	9.24535	32.1195	Cell wall
PsaPME27	evm.model.Chr4.2211	Group-IV	['Pectinesterase']	362	40.2613	-0.208564	6.31359	30.8174	Cell wall
PsaPME28	evm.model.Chr5.1893	Group-IV	['Pectinesterase']	381	41.5977	-0.13832	8.44916	33.031	Vacuole
PsaPME29	evm.model.Chr6.1877	Group-I	['PMEI', 'Pectinesterase']	590	63.7918	-0.204576	8.09373	29.2186	Vacuole
PsaPME30	evm.model.Chr6.3155	Group-IV	['Pectinesterase']	338	37.2216	-0.178402	4.63159	34.5092	Cell wall
PsaPME31	evm.model.Chr6.3216	Group-IV	['Pectinesterase']	338	37.1986	-0.184615	4.71892	35.5799	Cell wall|
PsaPME32	evm.model.Chr6.3288	Group-I	['Pectinesterase']	308	34.3632	-0.296753	10.2198	31.2101	Cell wall
PsaPME33	evm.model.Chr6.3289	Group-II	['PMEI', 'Pectinesterase']	362	39.7805	-0.241436	7.77424	32.6936	Vacuole
PsaPME34	evm.model.Chr6.3290	Group-II	['Pectinesterase']	255	29.0771	-0.371373	9.1232	39.4357	Cell wall
PsaPME35	evm.model.Chr6.3551	Group-I	['Pectinesterase']	451	49.5998	-0.18337	6.13072	27.59	Cell wall
PsaPME36	evm.model.Chr7.875	Group-IV	['Pectinesterase']	101	11.4309	-0.161386	7.90226	5.70297	Cytoplasm
PsaPME37	evm.model.Chr7.1601	Group-IV	['Pectinesterase']	287	31.4248	-0.369686	7.21448	40.2986	Cell wall
PsaPME38	evm.model.Chr7.2256	Group-II	['Pectinesterase']	218	24.6942	-0.584862	9.64773	27.2257	Cytoplasm
PsaPME39	evm.model.Chr7.2262	Group-I	['PMEI', 'Pectinesterase']	517	56.6888	-0.194584	5.3131	24.5557	Cell wall
PsaPME40	evm.model.Chr7.2263	Group-I	['PMEI', 'Pectinesterase']	545	60.1476	-0.184954	5.79016	37.1139	Cell wall
PsaPME41	evm.model.Chr7.2264_ evm.model.Chr7.2265	Group-II	['PMEI', 'Pectinesterase']	595	66.0549	-0.414118	9.93416	31.0471	Cell wall
PsaPME42	evm.model.Chr7.2266_ evm.model.Chr7.2267	Group-I	['PMEI', 'Pectinesterase']	526	57.3169	-0.134411	8.76455	31.8785	Cell wall
PsaPME43	evm.model.Chr7.2284	Group-I	['PMEI', 'Pectinesterase']	554	62.4055	-0.199819	8.33595	29.7709	Vacuole
PsaPME44	evm.model.Chr7.2534	Group-IV	['Pectinesterase']	381	42.2745	-0.0892388	9.725	33.7045	Cell wall
PsaPME45	evm.model.Chr8.2784.2	Group-I	['PMEI', 'Pectinesterase']	562	62.4419	-0.203025	9.1894	24.7938	Vacuole
PsaPME46	evm.model.Chr8.2786_ evm.model.Chr8.2787	Group-I	['PMEI', 'Pectinesterase']	560	61.5833	-0.209821	9.18786	32.1621	Cell wall
