# Supplementary material for: Genome-Wide Identification of the PME Gene Family in Plum and Its Potential Roles in Fruit Texture Formation
Source: Genes (Basel). 2026 Apr 16;17(4):469. doi: 10.3390/genes17040469 (PMC13115721; doi:10.3390/genes17040469)
Supplement: Supplementary file 1 [file genes-17-00469-s001.zip › Supplementary Files/Table S3.xlsx]

## Sheet: Sheet1
Table S3. Basic background and phenotypic information for the 55 plum accessions
Accession	Origin	Texture type	Ripening time	Flesh compactness (N·s)	Flesh fiber index	Flesh firmness (N)	Flesh fragility (N·s)
HongBuLin	China Shaanxi	intermediate	early July	-1.0461	4.66107	2.15793	1.47489
CaiYeLi	China Henan	firm-fleshed	July	-1.45187	3.26315	2.49982	1.471
ShaTuLi	China Guizhou	soft-fleshed	June to July	-0.447763	3.88291	2.41155	3.50976
DaQingKe	China Yunnan	intermediate	August	-0.647242	3.80851	2.40905	1.75759
FengTangLi	China Guizhou	firm-fleshed	June	-0.183588	2.14206	2.37252	1.50235
HongXinLi	China Zhejiang	intermediate	mid July	-0.512306	3.13767	2.36459	1.94125
HongBaoShi	China Zhejiang	intermediate	late June	-1.32642	4.51941	2.36271	1.90992
HongMeiGui	China Henan	soft-fleshed	late July	-0.988414	4.76787	2.35993	3.78696
QiuMi	China Xinjiang	firm-fleshed	mid September	-0.470547	2.59728	2.34821	1.49491
HeiBaoShi	China Hebei	intermediate	late August	-0.728347	3.88671	2.3223	2.42083
WeiWang	China Henan	intermediate	July	-1.02464	4.74049	2.31803	2.36385
SanYueLi	China Guangdong	intermediate	April	-0.760056	4.06166	2.30234	2.21451
JuHongLi	China Sichuan	intermediate	mid July	-0.942538	4.70423	2.2945	2.40444
MeiGuoHeiLi	China Henan	intermediate	early August	-0.0860669	4.44741	2.26836	1.54085
QiuJi	China Xinjiang	soft-fleshed	late July	-0.979995	3.43494	2.16845	3.52882
WuShanCuiLi	China Chongqing	firm-fleshed	late June	-1.16388	3.12187	2.54444	1.4966
QingCuiLi	China Chongqing	firm-fleshed	July	-1.30319	3.59273	2.13741	1.47563
GaiDaLi	China Liaoning	intermediate	early July	-0.356206	4.04468	2.127	2.49717
HongYeLi	China Xinjiang	intermediate	May	-0.837852	4.7696	1.98355	1.52412
WuYueCui	China Sichuan	intermediate	early to mid June	-0.913187	4.0182	1.92867	1.96649
TaoXingLi	China Zhejiang	intermediate	late July to early August	-0.400833	4.17876	1.91939	1.91557
WeiXin	China Henan	firm-fleshed	July	-1.42736	2.92626	1.88776	2.59686
ChangLiDaZiLi	China Hebei	intermediate	July	-0.646798	2.93838	1.79908	2.39026
WeiJin	China Henan	firm-fleshed	mid-June to late July	-1.02279	3.0613	1.78438	1.50377
BuXiangLi	China Henan	intermediate	June	-1.25784	4.69041	1.77301	2.02208
QiuXueMi	China Shandong	soft-fleshed	September	-1.52603	4.70538	1.74837	3.75066
MeiGuiHongLi	China Shandong	firm-fleshed	late July to early August	-1.57402	2.31873	1.74737	2.52832
AoZhouHongRou	China Henan	intermediate	August	-0.391787	4.09619	1.71356	2.20479
JiXueLi	China Liaoning	soft-fleshed	early July	-0.820248	3.76849	1.70554	3.38676
FuRongLi	China Fujian	intermediate	July to August	-0.801101	4.73547	1.69577	1.58953
HeiJinGang	China Fujian	intermediate	early August	-0.403909	4.13407	1.64687	1.4797
AoZhaKeShouXiang	China shandong	intermediate	July	-0.278046	3.35287	1.63861	2.55443
HuPoLi	China Fujian	intermediate	early July	-0.766604	4.13934	1.62581	2.774
ShaLi	China Guizhou	intermediate	June	-0.0736371	4.47268	1.61258	2.01744
CuiHongLi	China Sichuan	intermediate	July	-0.656263	4.64133	1.56159	2.28082
ShengMeiGui	China Anhui	firm-fleshed	late June	-1.64724	4.14016	1.49846	1.51728
JiaZhouHeiLi	China Yunnan	firm-fleshed	July	-1.3617	3.95847	1.46839	1.62554
DaHongPaoLi	China Liaoning	intermediate	mid July	-0.605816	4.8	1.44081	1.56745
JiaZhouMiLi	China Gansu	firm-fleshed	July	-1.67694	3.6799	1.39232	1.98284
MiTangLi	China Guizhou	firm-fleshed	June	-1.00447	2.8413	1.38857	1.49391
DaShiZaoShengLi	China Guangxi	firm-fleshed	late June to early July	-1.03999	2.48926	1.37668	1.49573
KongLongDan	China Henan	intermediate	late July to early August	-0.0563521	4.09868	1.3613	2.70264
FengWeiMeiGui	China Henan	soft-fleshed	late May to early June	-1.50998	3.52845	0.568786	4.02538
YingTaoLi	China Xinjiang	soft-fleshed	August	-1.48393	3.73323	1.23491	3.76143
HeiBuLin	China Shaanxi	intermediate	June	-0.432248	4.09423	1.11242	2.73291
KongXinLi	China Guizhou	intermediate	late July	-0.49807	3.79562	0.995248	1.5308
WeiHou	China Henan	intermediate	September	-0.60982	4.64585	0.928632	1.52566
JiXinLi	China Sichuan	intermediate	early July	-1.55599	4.51763	0.87249	1.48997
TuoGuLi	China Sichuan	soft-fleshed	June to August	-1.49647	4.0542	0.780504	2.46024
WeiDi	China Henan	intermediate	mid June	-0.318526	3.85937	0.769214	1.50402
JiShengLi	China Jilin	soft-fleshed	early September	-0.816801	4.72975	0.748947	2.30935
NaiLi	China Fujian	soft-fleshed	June	-1.604	4.57705	0.71872	3.31938
SanHuaLi	China Guangdong	intermediate	May	-0.799746	4.2418	0.658253	1.49121
ZhuShaLi	China Shandong	intermediate	mid August	-0.735554	3.2639	0.582765	1.93108
HuangLi	China Henan	intermediate	June	-0.0298489	4.8	1.26859	2.11339
